# Supplementary material for: Swapping Metagenomics Preprocessing Pipeline Components Offers Speed and Sensitivity Increases
Source: mSystems. 2022 Mar 16;7(2):e01378-21. doi: 10.1128/msystems.01378-21 (PMC9040843; doi:10.1128/msystems.01378-21)
Supplement: TABLE S1 [file msystems.01378-21-st001.xlsx]

## Sheet: Sheet1
Table S1. Refseq Assembly Accessions for Genomes included in simulation data.﻿
organism_name	refseq_assembly_accession
Bacillus subtilis	GCF_000009045.1
Listeria monocytogenes	GCF_000196035.1
Staphylococcus aureus	GCF_000013425.1
Enterococcus faecalis	GCF_000415185.1
Lactobacillus fermentum	GCF_000010145.1
Salmonella enterica	GCF_000195995.1
Escherichia coli	GCF_000008865.2
Pseudomonas aeruginosa	GCF_000006765.1
Homo sapiens	GCF_000001405.39
