# Supplementary material for: Swapping Metagenomics Preprocessing Pipeline Components Offers Speed and Sensitivity Increases
Source: mSystems. 2022 Mar 16;7(2):e01378-21. doi: 10.1128/msystems.01378-21 (PMC9040843; doi:10.1128/msystems.01378-21)
Supplement: TABLE S2 [file msystems.01378-21-st002.xlsx]

## Sheet: crisp-table-S1.csv
Table S2. Exome sequencing data summary.
	Sex	Biosample ID	Population code	Population name	Superpopulation code	Superpopulation name	Population elastic ID	Data collections	url	md5	Sample	Analysis group	Data collection	Population	Data type	Data reuse policy	seqid
HG02450	female	SAME1840144	ACB	African Caribbean	AFR	African Ancestry	ACB	1000 Genomes on GRCh38,1000 Genomes 30x on GRCh38,1000 Genomes phase 3 release	['ftp://ftp.1000genomes.ebi.ac.uk/vol1/ftp/phase3/data/HG02450/sequence_read/SRR364492_1.filt.fastq.gz', 'ftp://ftp.1000genomes.ebi.ac.uk/vol1/ftp/phase3/data/HG02450/sequence_read/SRR364492_2.filt.fastq.gz']	['b80f9ebc20a586b8863bf617e0a593bb', '0a52ba352cb09ed8596eb5323d52fbc7']	HG02450	Exome	1000 Genomes phase 3 release	African Caribbean in Barbados	sequence	http://www.1000genomes.org/about#g1k_data_reuse	SRR364492
HG01894	female	SAME1840357	ACB	African Caribbean	AFR	African Ancestry	ACB	1000 Genomes on GRCh38,1000 Genomes 30x on GRCh38,1000 Genomes phase 3 release	['ftp://ftp.1000genomes.ebi.ac.uk/vol1/ftp/phase3/data/HG01894/sequence_read/SRR710421_1.filt.fastq.gz', 'ftp://ftp.1000genomes.ebi.ac.uk/vol1/ftp/phase3/data/HG01894/sequence_read/SRR710421_2.filt.fastq.gz']	['3e22ed6292370ca483ded30b47b7d47f', '98021e25432e97426f1c4ec3b4d7ce6d']	HG01894	Exome	1000 Genomes phase 3 release	African Caribbean in Barbados	sequence	http://www.1000genomes.org/about#g1k_data_reuse	SRR710421
NA20276	female	SAME123614	ASW	African Ancestry SW	AFR	African Ancestry	ASW	1000 Genomes on GRCh38,1000 Genomes 30x on GRCh38,1000 Genomes phase 3 release,1000 Genomes phase 1 release	['ftp://ftp.1000genomes.ebi.ac.uk/vol1/ftp/phase3/data/NA20276/sequence_read/SRR071128_1.filt.fastq.gz', 'ftp://ftp.1000genomes.ebi.ac.uk/vol1/ftp/phase3/data/NA20276/sequence_read/SRR071128_2.filt.fastq.gz']	['a4997c19ad0dad6b7e59c143cd45e4cd', 'afaae60d26d1b673c5beb29664d3f045']	NA20276	Exome	1000 Genomes phase 3 release	African Ancestry in Southwest US	sequence	http://www.1000genomes.org/about#g1k_data_reuse	SRR071128
NA20287	female	SAME124580	ASW	African Ancestry SW	AFR	African Ancestry	ASW	1000 Genomes on GRCh38,1000 Genomes 30x on GRCh38,1000 Genomes phase 3 release,1000 Genomes phase 1 release	['ftp://ftp.1000genomes.ebi.ac.uk/vol1/ftp/phase3/data/NA20287/sequence_read/SRR070848_2.filt.fastq.gz', 'ftp://ftp.1000genomes.ebi.ac.uk/vol1/ftp/phase3/data/NA20287/sequence_read/SRR070848_1.filt.fastq.gz']	['ca51fd67aae1face727d3458f9bbcdd3', '887e83c834fde000e2ce8ed061c37190']	NA20287	Exome	1000 Genomes phase 3 release	African Ancestry in Southwest US	sequence	http://www.1000genomes.org/about#g1k_data_reuse	SRR070848
HG03823	female	SAME1839456	BEB	Bengali	SAS	South Asian Ancestry	BEB	1000 Genomes on GRCh38,1000 Genomes 30x on GRCh38,1000 Genomes phase 3 release	['ftp://ftp.1000genomes.ebi.ac.uk/vol1/ftp/phase3/data/HG03823/sequence_read/ERR250775_2.filt.fastq.gz', 'ftp://ftp.1000genomes.ebi.ac.uk/vol1/ftp/phase3/data/HG03823/sequence_read/ERR250775_1.filt.fastq.gz']	['5002488d9807991950a437a3aad90208', '0b9aee69e7dd7e7ca6cedaf112699209']	HG03823	Exome	1000 Genomes phase 3 release	Bengali in Bangladesh	sequence	http://www.1000genomes.org/about#g1k_data_reuse	ERR250775
HG03928	female	SAME1839042	BEB	Bengali	SAS	South Asian Ancestry	BEB	1000 Genomes on GRCh38,1000 Genomes 30x on GRCh38,1000 Genomes phase 3 release	['ftp://ftp.1000genomes.ebi.ac.uk/vol1/ftp/phase3/data/HG03928/sequence_read/SRR813107_1.filt.fastq.gz', 'ftp://ftp.1000genomes.ebi.ac.uk/vol1/ftp/phase3/data/HG03928/sequence_read/SRR813107_2.filt.fastq.gz']	['743f09782721fa1a456b04dd10e147ef', 'a6377f0cfd4aee1610240fa8f6ca0675']	HG03928	Exome	1000 Genomes phase 3 release	Bengali in Bangladesh	sequence	http://www.1000genomes.org/about#g1k_data_reuse	SRR813107
HG01795	female	SAME124217	CDX	Dai Chinese	EAS	East Asian Ancestry	CDX	1000 Genomes on GRCh38,1000 Genomes 30x on GRCh38,1000 Genomes phase 3 release	['ftp://ftp.1000genomes.ebi.ac.uk/vol1/ftp/phase3/data/HG01795/sequence_read/ERR047722_1.filt.fastq.gz', 'ftp://ftp.1000genomes.ebi.ac.uk/vol1/ftp/phase3/data/HG01795/sequence_read/ERR047722_2.filt.fastq.gz']	['2b9cac31688c63728cc623bd4113140d', 'cd403dbafd45a58e37247699bc41eeb1']	HG01795	Exome	1000 Genomes phase 3 release	Chinese Dai in Xishuangbanna, China	sequence	http://www.1000genomes.org/about#g1k_data_reuse	ERR047722
HG02186	female	SAME125039	CDX	Dai Chinese	EAS	East Asian Ancestry	CDX	1000 Genomes on GRCh38,1000 Genomes 30x on GRCh38,1000 Genomes phase 3 release	['ftp://ftp.1000genomes.ebi.ac.uk/vol1/ftp/phase3/data/HG02186/sequence_read/SRR711370_1.filt.fastq.gz', 'ftp://ftp.1000genomes.ebi.ac.uk/vol1/ftp/phase3/data/HG02186/sequence_read/SRR711370_2.filt.fastq.gz']	['b8440fcc47d4030ec53ed632ced0f99d', '10bd3b294788cb351091045041b34305']	HG02186	Exome	1000 Genomes phase 3 release	Chinese Dai in Xishuangbanna, China	sequence	http://www.1000genomes.org/about#g1k_data_reuse	SRR711370
NA11931	female	SAME125096	CEU	CEPH	EUR	European Ancestry	CEU	1000 Genomes on GRCh38,1000 Genomes 30x on GRCh38,1000 Genomes phase 3 release,1000 Genomes phase 1 release,Geuvadis	['ftp://ftp.1000genomes.ebi.ac.uk/vol1/ftp/phase3/data/NA11931/sequence_read/ERR034520_2.filt.fastq.gz', 'ftp://ftp.1000genomes.ebi.ac.uk/vol1/ftp/phase3/data/NA11931/sequence_read/ERR034520_1.filt.fastq.gz']	['d86eaa10b7d242dc3e594977dbcd386d', '4c1bd9e2311f8594963ad4cf328d17ef']	NA11931	Exome	1000 Genomes phase 3 release	Utah residents (CEPH) with Northern and Western European ancestry	sequence	http://www.1000genomes.org/about#g1k_data_reuse	ERR034520
NA11920	female	SAME124901	CEU	CEPH	EUR	European Ancestry	CEU	1000 Genomes on GRCh38,1000 Genomes 30x on GRCh38,1000 Genomes phase 3 release,1000 Genomes phase 1 release,Geuvadis	['ftp://ftp.1000genomes.ebi.ac.uk/vol1/ftp/phase3/data/NA11920/sequence_read/SRR099453_2.filt.fastq.gz', 'ftp://ftp.1000genomes.ebi.ac.uk/vol1/ftp/phase3/data/NA11920/sequence_read/SRR099453_1.filt.fastq.gz']	['17d79aa10915e60d7f1bc3d3333be31e', '0f157140c03835489ea8db4d7806822e']	NA11920	Exome	1000 Genomes phase 3 release	Utah residents (CEPH) with Northern and Western European ancestry	sequence	http://www.1000genomes.org/about#g1k_data_reuse	SRR099453
NA18646	female	SAME122978	CHB	Han Chinese	EAS	East Asian Ancestry	CHB	1000 Genomes on GRCh38,1000 Genomes 30x on GRCh38,1000 Genomes phase 3 release	['ftp://ftp.1000genomes.ebi.ac.uk/vol1/ftp/phase3/data/NA18646/sequence_read/SRR792881_1.filt.fastq.gz', 'ftp://ftp.1000genomes.ebi.ac.uk/vol1/ftp/phase3/data/NA18646/sequence_read/SRR792881_2.filt.fastq.gz']	['332a71720a227e5fedbbfa355f7da208', '0a792f349d90462d490ec0216d3d832d']	NA18646	Exome	1000 Genomes phase 3 release	Han Chinese in Beijing, China	sequence	http://www.1000genomes.org/about#g1k_data_reuse	SRR792881
NA18545	female	SAME124266	CHB	Han Chinese	EAS	East Asian Ancestry	CHB	1000 Genomes on GRCh38,1000 Genomes 30x on GRCh38,1000 Genomes phase 3 release,1000 Genomes phase 1 release,90 Han Chinese high coverage genomes	['ftp://ftp.1000genomes.ebi.ac.uk/vol1/ftp/phase3/data/NA18545/sequence_read/ERR031856_2.filt.fastq.gz', 'ftp://ftp.1000genomes.ebi.ac.uk/vol1/ftp/phase3/data/NA18545/sequence_read/ERR031856_1.filt.fastq.gz']	['34bebdce07be428e7175258c7eb40057', '1086d4114d9b5e150f29fe4a9ee51354']	NA18545	Exome	1000 Genomes phase 3 release	Han Chinese in Beijing, China	sequence	http://www.1000genomes.org/about#g1k_data_reuse	ERR031856
HG00531	female	SAME125381	CHS	Southern Han Chinese	EAS	East Asian Ancestry	CHS	1000 Genomes on GRCh38,1000 Genomes 30x on GRCh38,1000 Genomes phase 3 release,1000 Genomes phase 1 release,90 Han Chinese high coverage genomes	['ftp://ftp.1000genomes.ebi.ac.uk/vol1/ftp/phase3/data/HG00531/sequence_read/ERR034567_2.filt.fastq.gz', 'ftp://ftp.1000genomes.ebi.ac.uk/vol1/ftp/phase3/data/HG00531/sequence_read/ERR034567_1.filt.fastq.gz']	['3bfd04949352716affe1ddc4c0932654', '9b51ee3bb8894763313d4746ef6df7ca']	HG00531	Exome	1000 Genomes phase 3 release	Han Chinese South	sequence	http://www.1000genomes.org/about#g1k_data_reuse	ERR034567
HG00581	female	SAME124831	CHS	Southern Han Chinese	EAS	East Asian Ancestry	CHS	1000 Genomes on GRCh38,1000 Genomes 30x on GRCh38,1000 Genomes phase 3 release,1000 Genomes phase 1 release	['ftp://ftp.1000genomes.ebi.ac.uk/vol1/ftp/phase3/data/HG00581/sequence_read/ERR031909_2.filt.fastq.gz', 'ftp://ftp.1000genomes.ebi.ac.uk/vol1/ftp/phase3/data/HG00581/sequence_read/ERR031909_1.filt.fastq.gz']	['9cf9518c15e24153ec881871e617391d', 'c19ef38965edec1dcac00408897643a7']	HG00581	Exome	1000 Genomes phase 3 release	Han Chinese South	sequence	http://www.1000genomes.org/about#g1k_data_reuse	ERR031909
HG01134	female	SAME123887	CLM	Colombian	AMR	American Ancestry	CLM	1000 Genomes on GRCh38,1000 Genomes 30x on GRCh38,1000 Genomes phase 3 release,1000 Genomes phase 1 release	['ftp://ftp.1000genomes.ebi.ac.uk/vol1/ftp/phase3/data/HG01134/sequence_read/SRR710412_2.filt.fastq.gz', 'ftp://ftp.1000genomes.ebi.ac.uk/vol1/ftp/phase3/data/HG01134/sequence_read/SRR710412_1.filt.fastq.gz']	['dba5d89bd68140fa0cf7c67c5a58e059', '5e532b00c160501a3cf2473f3e205136']	HG01134	Exome	1000 Genomes phase 3 release	Colombian in Medellin, Colombia	sequence	http://www.1000genomes.org/about#g1k_data_reuse	SRR710412
HG01131	female	SAME1839985	CLM	Colombian	AMR	American Ancestry	CLM	1000 Genomes on GRCh38,1000 Genomes 30x on GRCh38,1000 Genomes phase 3 release	['ftp://ftp.1000genomes.ebi.ac.uk/vol1/ftp/phase3/data/HG01131/sequence_read/ERR250275_2.filt.fastq.gz', 'ftp://ftp.1000genomes.ebi.ac.uk/vol1/ftp/phase3/data/HG01131/sequence_read/ERR250275_1.filt.fastq.gz']	['878bdec5e6e6996a6ad61f778c891621', '0c52384359274ba05a5b68381dcf49d2']	HG01131	Exome	1000 Genomes phase 3 release	Colombian in Medellin, Colombia	sequence	http://www.1000genomes.org/about#g1k_data_reuse	ERR250275
HG03099	female	SAME1840146	ESN	Esan	AFR	African Ancestry	ESN	1000 Genomes on GRCh38,1000 Genomes 30x on GRCh38,1000 Genomes phase 3 release	['ftp://ftp.1000genomes.ebi.ac.uk/vol1/ftp/phase3/data/HG03099/sequence_read/SRR600192_2.filt.fastq.gz', 'ftp://ftp.1000genomes.ebi.ac.uk/vol1/ftp/phase3/data/HG03099/sequence_read/SRR600192_1.filt.fastq.gz']	['d622a3bd80da97f8fb95f5c6851348db', 'e4ddef66ceb35f1c80f8d08eb0be1c2a']	HG03099	Exome	1000 Genomes phase 3 release	Esan in Nigeria	sequence	http://www.1000genomes.org/about#g1k_data_reuse	SRR600192
HG02946	female	SAME1839068	ESN	Esan	AFR	African Ancestry	ESN	1000 Genomes on GRCh38,1000 Genomes 30x on GRCh38,1000 Genomes phase 3 release	['ftp://ftp.1000genomes.ebi.ac.uk/vol1/ftp/phase3/data/HG02946/sequence_read/ERR250465_1.filt.fastq.gz', 'ftp://ftp.1000genomes.ebi.ac.uk/vol1/ftp/phase3/data/HG02946/sequence_read/ERR250465_2.filt.fastq.gz']	['4b84f48c17c1b20a6454739e832fa3da', '6ca8886e2e40f0921b93a4618db3483d']	HG02946	Exome	1000 Genomes phase 3 release	Esan in Nigeria	sequence	http://www.1000genomes.org/about#g1k_data_reuse	ERR250465
HG00282	female	SAME122833	FIN	Finnish	EUR	European Ancestry	FIN	1000 Genomes on GRCh38,1000 Genomes 30x on GRCh38,1000 Genomes phase 3 release,1000 Genomes phase 1 release,Geuvadis	['ftp://ftp.1000genomes.ebi.ac.uk/vol1/ftp/phase3/data/HG00282/sequence_read/ERR031887_1.filt.fastq.gz', 'ftp://ftp.1000genomes.ebi.ac.uk/vol1/ftp/phase3/data/HG00282/sequence_read/ERR031887_2.filt.fastq.gz']	['fea9e172e231c9544663f585a406914a', '15dd21f205f12f9d0e4c2b864183a72e']	HG00282	Exome	1000 Genomes phase 3 release	Finnish in Finland	sequence	http://www.1000genomes.org/about#g1k_data_reuse	ERR031887
HG00380	female	SAME123031	FIN	Finnish	EUR	European Ancestry	FIN	1000 Genomes on GRCh38,1000 Genomes 30x on GRCh38,1000 Genomes phase 3 release,1000 Genomes phase 1 release,Geuvadis	['ftp://ftp.1000genomes.ebi.ac.uk/vol1/ftp/phase3/data/HG00380/sequence_read/SRR100144_1.filt.fastq.gz', 'ftp://ftp.1000genomes.ebi.ac.uk/vol1/ftp/phase3/data/HG00380/sequence_read/SRR100144_2.filt.fastq.gz']	['19668127878609239ad4ed431ac41362', '261f62441fca55c37fdf5e88db16113b']	HG00380	Exome	1000 Genomes phase 3 release	Finnish in Finland	sequence	http://www.1000genomes.org/about#g1k_data_reuse	SRR100144
HG00118	female	SAME125347	GBR	British	EUR	European Ancestry	GBR	1000 Genomes on GRCh38,1000 Genomes 30x on GRCh38,1000 Genomes phase 3 release,1000 Genomes phase 1 release,Geuvadis	['ftp://ftp.1000genomes.ebi.ac.uk/vol1/ftp/phase3/data/HG00118/sequence_read/SRR702075_2.filt.fastq.gz', 'ftp://ftp.1000genomes.ebi.ac.uk/vol1/ftp/phase3/data/HG00118/sequence_read/SRR702075_1.filt.fastq.gz']	['a8cabdd9786468d2ed0637354544deae', '9dc01102b4f014980bac4f840bed2c62']	HG00118	Exome	1000 Genomes phase 3 release	British in England and Scotland	sequence	http://www.1000genomes.org/about#g1k_data_reuse	SRR702075
HG00236	female	SAME123273	GBR	British	EUR	European Ancestry	GBR	1000 Genomes on GRCh38,1000 Genomes 30x on GRCh38,1000 Genomes phase 3 release,1000 Genomes phase 1 release,Geuvadis	['ftp://ftp.1000genomes.ebi.ac.uk/vol1/ftp/phase3/data/HG00236/sequence_read/ERR032010_2.filt.fastq.gz', 'ftp://ftp.1000genomes.ebi.ac.uk/vol1/ftp/phase3/data/HG00236/sequence_read/ERR032010_1.filt.fastq.gz']	['18f243fa41a7ead83918382534b4a487', '82b4e97c9142d372f435334f863bf967']	HG00236	Exome	1000 Genomes phase 3 release	British in England and Scotland	sequence	http://www.1000genomes.org/about#g1k_data_reuse	ERR032010
NA20854	female	SAME123248	GIH	Gujarati	SAS	South Asian Ancestry	GIH	1000 Genomes on GRCh38,1000 Genomes 30x on GRCh38,1000 Genomes phase 3 release	['ftp://ftp.1000genomes.ebi.ac.uk/vol1/ftp/phase3/data/NA20854/sequence_read/SRR362133_2.filt.fastq.gz', 'ftp://ftp.1000genomes.ebi.ac.uk/vol1/ftp/phase3/data/NA20854/sequence_read/SRR362133_1.filt.fastq.gz']	['1f01142edd8dee21f4dbffdf8a38e23d', '34cf9cd0af06c3b648c2589354381ca8']	NA20854	Exome	1000 Genomes phase 3 release	Gujarati Indians in Houston, TX	sequence	http://www.1000genomes.org/about#g1k_data_reuse	SRR362133
NA20878	female	SAME123595	GIH	Gujarati	SAS	South Asian Ancestry	GIH	1000 Genomes on GRCh38,1000 Genomes 30x on GRCh38,1000 Genomes phase 3 release	['ftp://ftp.1000genomes.ebi.ac.uk/vol1/ftp/phase3/data/NA20878/sequence_read/SRR389424_2.filt.fastq.gz', 'ftp://ftp.1000genomes.ebi.ac.uk/vol1/ftp/phase3/data/NA20878/sequence_read/SRR389424_1.filt.fastq.gz']	['a39fe12c796a46bf7ff8b99264fa7f44', '11d625eecc4f20ca56ee1b4ebca89984']	NA20878	Exome	1000 Genomes phase 3 release	Gujarati Indians in Houston, TX	sequence	http://www.1000genomes.org/about#g1k_data_reuse	SRR389424
HG02586	female	SAME1839414	GWD	Gambian Mandinka	AFR	African Ancestry	GWD	1000 Genomes on GRCh38,1000 Genomes 30x on GRCh38,1000 Genomes phase 3 release	['ftp://ftp.1000genomes.ebi.ac.uk/vol1/ftp/phase3/data/HG02586/sequence_read/SRR581925_2.filt.fastq.gz', 'ftp://ftp.1000genomes.ebi.ac.uk/vol1/ftp/phase3/data/HG02586/sequence_read/SRR581925_1.filt.fastq.gz']	['2d6ca852435b635d0a18035729b152c0', '69973ea743cc6ef3585ce75ccae5e674']	HG02586	Exome	1000 Genomes phase 3 release	Gambian in Western Division, The Gambia - Mandinka	sequence	http://www.1000genomes.org/about#g1k_data_reuse	SRR581925
HG02635	female	SAME1840023	GWD	Gambian Mandinka	AFR	African Ancestry	GWD	1000 Genomes on GRCh38,1000 Genomes 30x on GRCh38,1000 Genomes phase 3 release	['ftp://ftp.1000genomes.ebi.ac.uk/vol1/ftp/phase3/data/HG02635/sequence_read/SRR582109_1.filt.fastq.gz', 'ftp://ftp.1000genomes.ebi.ac.uk/vol1/ftp/phase3/data/HG02635/sequence_read/SRR582109_2.filt.fastq.gz']	['14d1d1ecc988799772ed1a3305fd37f5', '20e389ebaffdb8e97f0e15b4986dedd1']	HG02635	Exome	1000 Genomes phase 3 release	Gambian in Western Division, The Gambia - Mandinka	sequence	http://www.1000genomes.org/about#g1k_data_reuse	SRR582109
HG01776	female	SAME124632	IBS	Iberian	EUR	European Ancestry	IBS	1000 Genomes on GRCh38,1000 Genomes 30x on GRCh38,1000 Genomes phase 3 release	['ftp://ftp.1000genomes.ebi.ac.uk/vol1/ftp/phase3/data/HG01776/sequence_read/SRR360377_2.filt.fastq.gz', 'ftp://ftp.1000genomes.ebi.ac.uk/vol1/ftp/phase3/data/HG01776/sequence_read/SRR360377_1.filt.fastq.gz']	['a75fc469ff662c5bae596a0b9236b19e', 'af010e7c321caaf1bb9a46ae681b7e9e']	HG01776	Exome	1000 Genomes phase 3 release	Iberian populations in Spain	sequence	http://www.1000genomes.org/about#g1k_data_reuse	SRR360377
HG01537	female	SAME125134	IBS	Iberian	EUR	European Ancestry	IBS	1000 Genomes on GRCh38,1000 Genomes 30x on GRCh38,1000 Genomes phase 3 release	['ftp://ftp.1000genomes.ebi.ac.uk/vol1/ftp/phase3/data/HG01537/sequence_read/ERR047695_2.filt.fastq.gz', 'ftp://ftp.1000genomes.ebi.ac.uk/vol1/ftp/phase3/data/HG01537/sequence_read/ERR047695_1.filt.fastq.gz']	['663eda33b13d3d4e51bc19c4a1883327', '65320d6a60d4794a5079469eae5dfda8']	HG01537	Exome	1000 Genomes phase 3 release	Iberian populations in Spain	sequence	http://www.1000genomes.org/about#g1k_data_reuse	ERR047695
HG04063	female	SAME1839155	ITU	Telugu	SAS	South Asian Ancestry	ITU	1000 Genomes on GRCh38,1000 Genomes 30x on GRCh38,1000 Genomes phase 3 release	['ftp://ftp.1000genomes.ebi.ac.uk/vol1/ftp/phase3/data/HG04063/sequence_read/SRR794926_2.filt.fastq.gz', 'ftp://ftp.1000genomes.ebi.ac.uk/vol1/ftp/phase3/data/HG04063/sequence_read/SRR794926_1.filt.fastq.gz']	['6f6a3fabfb15b253c85a989a2b02e063', 'da5098817acd677d636db73e525b1108']	HG04063	Exome	1000 Genomes phase 3 release	Indian Telugu in the UK	sequence	http://www.1000genomes.org/about#g1k_data_reuse	SRR794926
HG03717	female	SAME1839831	ITU	Telugu	SAS	South Asian Ancestry	ITU	1000 Genomes on GRCh38,1000 Genomes 30x on GRCh38,1000 Genomes phase 3 release	['ftp://ftp.1000genomes.ebi.ac.uk/vol1/ftp/phase3/data/HG03717/sequence_read/SRR795476_2.filt.fastq.gz', 'ftp://ftp.1000genomes.ebi.ac.uk/vol1/ftp/phase3/data/HG03717/sequence_read/SRR795476_1.filt.fastq.gz']	['74bacc2ba2d82efe342f41cccecdd3fe', 'f0ed2b6d626a6f9888e09f8d0793b6df']	HG03717	Exome	1000 Genomes phase 3 release	Indian Telugu in the UK	sequence	http://www.1000genomes.org/about#g1k_data_reuse	SRR795476
NA18939	female	SAME123041	JPT	Japanese	EAS	East Asian Ancestry	JPT	1000 Genomes on GRCh38,1000 Genomes 30x on GRCh38,1000 Genomes phase 3 release,1000 Genomes phase 1 release	['ftp://ftp.1000genomes.ebi.ac.uk/vol1/ftp/phase3/data/NA18939/sequence_read/SRR766031_2.filt.fastq.gz', 'ftp://ftp.1000genomes.ebi.ac.uk/vol1/ftp/phase3/data/NA18939/sequence_read/SRR766031_1.filt.fastq.gz']	['4d6933711a07806ac91f1d50ded51ee0', '009aa02e4dbd88904d382fd8bdaae103']	NA18939	Exome	1000 Genomes phase 3 release	Japanese in Tokyo, Japan	sequence	http://www.1000genomes.org/about#g1k_data_reuse	SRR766031
NA18968	female	SAME123953	JPT	Japanese	EAS	East Asian Ancestry	JPT	1000 Genomes on GRCh38,1000 Genomes 30x on GRCh38,1000 Genomes phase 3 release,1000 Genomes phase 1 release	['ftp://ftp.1000genomes.ebi.ac.uk/vol1/ftp/phase3/data/NA18968/sequence_read/SRR081231_2.filt.fastq.gz', 'ftp://ftp.1000genomes.ebi.ac.uk/vol1/ftp/phase3/data/NA18968/sequence_read/SRR081231_1.filt.fastq.gz']	['64a77908055e7cdaee3eb05f4ed4195e', '25da86027619f5cc5913b09753bf054c']	NA18968	Exome	1000 Genomes phase 3 release	Japanese in Tokyo, Japan	sequence	http://www.1000genomes.org/about#g1k_data_reuse	SRR081231
HG02513	female	SAME1839138	KHV	Kinh Vietnamese	EAS	East Asian Ancestry	KHV	1000 Genomes on GRCh38,1000 Genomes 30x on GRCh38,1000 Genomes phase 3 release	['ftp://ftp.1000genomes.ebi.ac.uk/vol1/ftp/phase3/data/HG02513/sequence_read/SRR389650_2.filt.fastq.gz', 'ftp://ftp.1000genomes.ebi.ac.uk/vol1/ftp/phase3/data/HG02513/sequence_read/SRR389650_1.filt.fastq.gz']	['3ad88cbb2ac86284536edec3f5708ee3', '72597df283c985f35deb9ab9921395a8']	HG02513	Exome	1000 Genomes phase 3 release	Kinh in Ho Chi Minh City, Vietnam	sequence	http://www.1000genomes.org/about#g1k_data_reuse	SRR389650
HG01857	female	SAME123748	KHV	Kinh Vietnamese	EAS	East Asian Ancestry	KHV	1000 Genomes on GRCh38,1000 Genomes 30x on GRCh38,1000 Genomes phase 3 release	['ftp://ftp.1000genomes.ebi.ac.uk/vol1/ftp/phase3/data/HG01857/sequence_read/ERR047758_1.filt.fastq.gz', 'ftp://ftp.1000genomes.ebi.ac.uk/vol1/ftp/phase3/data/HG01857/sequence_read/ERR047758_2.filt.fastq.gz']	['2e9940ff2a205847fea04e000af8e6a5', '9e1e5f42151b3c15bca12657220a2456']	HG01857	Exome	1000 Genomes phase 3 release	Kinh in Ho Chi Minh City, Vietnam	sequence	http://www.1000genomes.org/about#g1k_data_reuse	ERR047758
NA19315	female	SAME123310	LWK	Luhya	AFR	African Ancestry	LWK	1000 Genomes on GRCh38,1000 Genomes 30x on GRCh38,1000 Genomes phase 3 release,1000 Genomes phase 1 release	['ftp://ftp.1000genomes.ebi.ac.uk/vol1/ftp/phase3/data/NA19315/sequence_read/SRR071113_2.filt.fastq.gz', 'ftp://ftp.1000genomes.ebi.ac.uk/vol1/ftp/phase3/data/NA19315/sequence_read/SRR071113_1.filt.fastq.gz']	['8984aae8ba313d1c9c0f1003a578c6e3', '836dfad90a6d4f1776543d3ee3512ec0']	NA19315	Exome	1000 Genomes phase 3 release	Luhya in Webuye, Kenya	sequence	http://www.1000genomes.org/about#g1k_data_reuse	SRR071113
NA19017	female	SAME124259	LWK	Luhya	AFR	African Ancestry	LWK	1000 Genomes on GRCh38,1000 Genomes 30x on GRCh38,1000 Genomes phase 3 release	['ftp://ftp.1000genomes.ebi.ac.uk/vol1/ftp/phase3/data/NA19017/sequence_read/SRR588537_1.filt.fastq.gz', 'ftp://ftp.1000genomes.ebi.ac.uk/vol1/ftp/phase3/data/NA19017/sequence_read/SRR588537_2.filt.fastq.gz']	['385f3ba847e67682a786606ee8aab9a8', '10a1c82c724d71e1d48a559a91961225']	NA19017	Exome	1000 Genomes phase 3 release	Luhya in Webuye, Kenya	sequence	http://www.1000genomes.org/about#g1k_data_reuse	SRR588537
HG03461	female	SAME1839808	MSL	Mende	AFR	African Ancestry	MSL	1000 Genomes on GRCh38,1000 Genomes 30x on GRCh38,1000 Genomes phase 3 release	['ftp://ftp.1000genomes.ebi.ac.uk/vol1/ftp/phase3/data/HG03461/sequence_read/ERR250649_2.filt.fastq.gz', 'ftp://ftp.1000genomes.ebi.ac.uk/vol1/ftp/phase3/data/HG03461/sequence_read/ERR250649_1.filt.fastq.gz']	['7902ecd9f56b0ee84477ff9475587b1b', 'b94961e062cbbb629ee0d261940e3218']	HG03461	Exome	1000 Genomes phase 3 release	Mende in Sierra Leone	sequence	http://www.1000genomes.org/about#g1k_data_reuse	ERR250649
HG03380	female	SAME1839569	MSL	Mende	AFR	African Ancestry	MSL	1000 Genomes on GRCh38,1000 Genomes 30x on GRCh38,1000 Genomes phase 3 release	['ftp://ftp.1000genomes.ebi.ac.uk/vol1/ftp/phase3/data/HG03380/sequence_read/ERR250617_1.filt.fastq.gz', 'ftp://ftp.1000genomes.ebi.ac.uk/vol1/ftp/phase3/data/HG03380/sequence_read/ERR250617_2.filt.fastq.gz']	['7f2a7c26f651d0603fcc160fc4a5ef95', '1dd11660dadb6be325a6e4ba8219f783']	HG03380	Exome	1000 Genomes phase 3 release	Mende in Sierra Leone	sequence	http://www.1000genomes.org/about#g1k_data_reuse	ERR250617
NA19764	female	SAME123898	MXL	Mexican Ancestry	AMR	American Ancestry	MXL	1000 Genomes on GRCh38,1000 Genomes 30x on GRCh38,1000 Genomes phase 3 release,1000 Genomes phase 1 release	['ftp://ftp.1000genomes.ebi.ac.uk/vol1/ftp/phase3/data/NA19764/sequence_read/SRR707193_1.filt.fastq.gz', 'ftp://ftp.1000genomes.ebi.ac.uk/vol1/ftp/phase3/data/NA19764/sequence_read/SRR707193_2.filt.fastq.gz']	['7fba5cf3be3d223470bd840d8710ea28', '25b3f97fe1b67e396ff62ff9aa4a9f06']	NA19764	Exome	1000 Genomes phase 3 release	Mexican Ancestry in Los Angeles, California	sequence	http://www.1000genomes.org/about#g1k_data_reuse	SRR707193
NA19660	female	SAME122958	MXL	Mexican Ancestry	AMR	American Ancestry	MXL	1000 Genomes on GRCh38,1000 Genomes phase 3 release,1000 Genomes phase 1 release	['ftp://ftp.1000genomes.ebi.ac.uk/vol1/ftp/phase3/data/NA19660/sequence_read/SRR098181_1.filt.fastq.gz', 'ftp://ftp.1000genomes.ebi.ac.uk/vol1/ftp/phase3/data/NA19660/sequence_read/SRR098181_2.filt.fastq.gz']	['09e90316b730d822644043f1d37bcc04', '01508c36327b8cf7a27b5ca859335b92']	NA19660	Exome	1000 Genomes phase 3 release	Mexican Ancestry in Los Angeles, California	sequence	http://www.1000genomes.org/about#g1k_data_reuse	SRR098181
HG01965	female	SAME1839145	PEL	Peruvian	AMR	American Ancestry	PEL	1000 Genomes on GRCh38,1000 Genomes 30x on GRCh38,1000 Genomes phase 3 release	['ftp://ftp.1000genomes.ebi.ac.uk/vol1/ftp/phase3/data/HG01965/sequence_read/SRR792488_2.filt.fastq.gz', 'ftp://ftp.1000genomes.ebi.ac.uk/vol1/ftp/phase3/data/HG01965/sequence_read/SRR792488_1.filt.fastq.gz']	['ffe4aab4472986a2c38e3cea91688236', 'c64f1d8e966660e58bd64ddfd14f494d']	HG01965	Exome	1000 Genomes phase 3 release	Peruvian in Lima, Peru	sequence	http://www.1000genomes.org/about#g1k_data_reuse	SRR792488
HG02003	female	SAME123619	PEL	Peruvian	AMR	American Ancestry	PEL	1000 Genomes on GRCh38,1000 Genomes 30x on GRCh38,1000 Genomes phase 3 release	['ftp://ftp.1000genomes.ebi.ac.uk/vol1/ftp/phase3/data/HG02003/sequence_read/SRR709967_1.filt.fastq.gz', 'ftp://ftp.1000genomes.ebi.ac.uk/vol1/ftp/phase3/data/HG02003/sequence_read/SRR709967_2.filt.fastq.gz']	['3ab0bbecbda5799d5a6dfb41ef92668a', '79447031ffe76fd3485a6dd3c8100d1b']	HG02003	Exome	1000 Genomes phase 3 release	Peruvian in Lima, Peru	sequence	http://www.1000genomes.org/about#g1k_data_reuse	SRR709967
HG03762	female	SAME1839119	PJL	Punjabi	SAS	South Asian Ancestry	PJL	1000 Genomes on GRCh38,1000 Genomes 30x on GRCh38,1000 Genomes phase 3 release	['ftp://ftp.1000genomes.ebi.ac.uk/vol1/ftp/phase3/data/HG03762/sequence_read/SRR790991_2.filt.fastq.gz', 'ftp://ftp.1000genomes.ebi.ac.uk/vol1/ftp/phase3/data/HG03762/sequence_read/SRR790991_1.filt.fastq.gz']	['b5408e74b7249c48a44f6fcb116852f1', '89d1565859b06303c0eed7d7930c4e16']	HG03762	Exome	1000 Genomes phase 3 release	Punjabi in Lahore, Pakistan	sequence	http://www.1000genomes.org/about#g1k_data_reuse	SRR790991
HG03016	female	SAME1839952	PJL	Punjabi	SAS	South Asian Ancestry	PJL	1000 Genomes on GRCh38,1000 Genomes 30x on GRCh38,1000 Genomes phase 3 release	['ftp://ftp.1000genomes.ebi.ac.uk/vol1/ftp/phase3/data/HG03016/sequence_read/ERR250493_1.filt.fastq.gz', 'ftp://ftp.1000genomes.ebi.ac.uk/vol1/ftp/phase3/data/HG03016/sequence_read/ERR250493_2.filt.fastq.gz']	['7aed37f7a06c4eb7d4ddf68d293faf88', 'acc48c2056ae42d8eb71c4c387e76753']	HG03016	Exome	1000 Genomes phase 3 release	Punjabi in Lahore, Pakistan	sequence	http://www.1000genomes.org/about#g1k_data_reuse	ERR250493
HG01067	female	SAME122997	PUR	Puerto Rican	AMR	American Ancestry	PUR	1000 Genomes on GRCh38,1000 Genomes 30x on GRCh38,1000 Genomes phase 3 release,1000 Genomes phase 1 release	['ftp://ftp.1000genomes.ebi.ac.uk/vol1/ftp/phase3/data/HG01067/sequence_read/SRR099975_1.filt.fastq.gz', 'ftp://ftp.1000genomes.ebi.ac.uk/vol1/ftp/phase3/data/HG01067/sequence_read/SRR099975_2.filt.fastq.gz']	['c753d49cb9e616117afc85fed1740c96', 'db7356dfa6192d026b6b40cede4fe076']	HG01067	Exome	1000 Genomes phase 3 release	Puerto Rican in Puerto Rico	sequence	http://www.1000genomes.org/about#g1k_data_reuse	SRR099975
HG01312	female	SAME1839791	PUR	Puerto Rican	AMR	American Ancestry	PUR	1000 Genomes on GRCh38,1000 Genomes 30x on GRCh38,1000 Genomes phase 3 release	['ftp://ftp.1000genomes.ebi.ac.uk/vol1/ftp/phase3/data/HG01312/sequence_read/SRR794708_2.filt.fastq.gz', 'ftp://ftp.1000genomes.ebi.ac.uk/vol1/ftp/phase3/data/HG01312/sequence_read/SRR794708_1.filt.fastq.gz']	['bf9902fdbae2cb6b6c1f46c0a5e0ce52', 'd65aea18ac30e02271f65022e1e1865d']	HG01312	Exome	1000 Genomes phase 3 release	Puerto Rican in Puerto Rico	sequence	http://www.1000genomes.org/about#g1k_data_reuse	SRR794708
HG03888	female	SAME1840039	STU	Tamil	SAS	South Asian Ancestry	STU	1000 Genomes on GRCh38,1000 Genomes 30x on GRCh38,1000 Genomes phase 3 release	['ftp://ftp.1000genomes.ebi.ac.uk/vol1/ftp/phase3/data/HG03888/sequence_read/SRR790761_1.filt.fastq.gz', 'ftp://ftp.1000genomes.ebi.ac.uk/vol1/ftp/phase3/data/HG03888/sequence_read/SRR790761_2.filt.fastq.gz']	['0e1e0c64df47b139774ab3be6e4a7505', '45688e0d82d1c963abe0bf16a905334a']	HG03888	Exome	1000 Genomes phase 3 release	Sri Lankan Tamil in the UK	sequence	http://www.1000genomes.org/about#g1k_data_reuse	SRR790761
HG03684	female	SAME1840329	STU	Tamil	SAS	South Asian Ancestry	STU	1000 Genomes on GRCh38,1000 Genomes 30x on GRCh38,1000 Genomes phase 3 release	['ftp://ftp.1000genomes.ebi.ac.uk/vol1/ftp/phase3/data/HG03684/sequence_read/SRR789491_2.filt.fastq.gz', 'ftp://ftp.1000genomes.ebi.ac.uk/vol1/ftp/phase3/data/HG03684/sequence_read/SRR789491_1.filt.fastq.gz']	['e62062230f53b8d6a677c37835a9cd1f', '0a46a7c6f95f50d8b0e1dfca0f4dc30f']	HG03684	Exome	1000 Genomes phase 3 release	Sri Lankan Tamil in the UK	sequence	http://www.1000genomes.org/about#g1k_data_reuse	SRR789491
NA20828	female	SAME123076	TSI	Toscani	EUR	European Ancestry	TSI	1000 Genomes on GRCh38,1000 Genomes 30x on GRCh38,1000 Genomes phase 3 release,1000 Genomes phase 1 release,Geuvadis	['ftp://ftp.1000genomes.ebi.ac.uk/vol1/ftp/phase3/data/NA20828/sequence_read/SRR077430_2.filt.fastq.gz', 'ftp://ftp.1000genomes.ebi.ac.uk/vol1/ftp/phase3/data/NA20828/sequence_read/SRR077430_1.filt.fastq.gz']	['d76c1d631a8c5881f9cc7a5badd3a431', '1253dbad4dbe3b841c9ce1131b4b8002']	NA20828	Exome	1000 Genomes phase 3 release	Toscani in Italy	sequence	http://www.1000genomes.org/about#g1k_data_reuse	SRR077430
NA20771	female	SAME124577	TSI	Toscani	EUR	European Ancestry	TSI	1000 Genomes on GRCh38,1000 Genomes 30x on GRCh38,1000 Genomes phase 3 release,1000 Genomes phase 1 release,Geuvadis	['ftp://ftp.1000genomes.ebi.ac.uk/vol1/ftp/phase3/data/NA20771/sequence_read/SRR085690_1.filt.fastq.gz', 'ftp://ftp.1000genomes.ebi.ac.uk/vol1/ftp/phase3/data/NA20771/sequence_read/SRR085690_2.filt.fastq.gz']	['cc48ecfe48d5b82eaee5b76104d03056', '74f6f85dd647e60b2d3374c5d94b960d']	NA20771	Exome	1000 Genomes phase 3 release	Toscani in Italy	sequence	http://www.1000genomes.org/about#g1k_data_reuse	SRR085690
NA19197	female	SAME125309	YRI	Yoruba	AFR	African Ancestry	YRI	1000 Genomes on GRCh38,1000 Genomes 30x on GRCh38,1000 Genomes phase 3 release,1000 Genomes phase 1 release,Geuvadis	['ftp://ftp.1000genomes.ebi.ac.uk/vol1/ftp/phase3/data/NA19197/sequence_read/SRR071163_1.filt.fastq.gz', 'ftp://ftp.1000genomes.ebi.ac.uk/vol1/ftp/phase3/data/NA19197/sequence_read/SRR071163_2.filt.fastq.gz']	['d0daa4348dd1dd27bb31a67ae8dd200b', '464d9254c4c7cf7cbcbd9ebbb543b9a4']	NA19197	Exome	1000 Genomes phase 3 release	Yoruba in Ibadan, Nigeria	sequence	http://www.1000genomes.org/about#g1k_data_reuse	SRR071163
NA19240	female	SAME123688	YRI	Yoruba	AFR	African Ancestry	YRI	1000 Genomes on GRCh38,The Human Genome Structural Variation Consortium,1000 Genomes phase 3 release,1000 Genomes phase 1 release	['ftp://ftp.1000genomes.ebi.ac.uk/vol1/ftp/phase3/data/NA19240/sequence_read/SRR792091_1.filt.fastq.gz', 'ftp://ftp.1000genomes.ebi.ac.uk/vol1/ftp/phase3/data/NA19240/sequence_read/SRR792091_2.filt.fastq.gz']	['9ecec6ee8155df44fee0a67429b96c33', '9b9ff6af1ba841a953d0c3ca0ec4bdb6']	NA19240	Exome	1000 Genomes phase 3 release	Yoruba in Ibadan, Nigeria	sequence	http://www.1000genomes.org/about#g1k_data_reuse	SRR792091
HG02501	male	SAME1839281	ACB	African Caribbean	AFR	African Ancestry	ACB	1000 Genomes on GRCh38,1000 Genomes 30x on GRCh38,1000 Genomes phase 3 release	['ftp://ftp.1000genomes.ebi.ac.uk/vol1/ftp/phase3/data/HG02501/sequence_read/SRR794227_2.filt.fastq.gz', 'ftp://ftp.1000genomes.ebi.ac.uk/vol1/ftp/phase3/data/HG02501/sequence_read/SRR794227_1.filt.fastq.gz']	['704d00d6fb1895b2dc94c797e9238c07', '090aa48ab182f6bdeb05a2c12e793ff2']	HG02501	Exome	1000 Genomes phase 3 release	African Caribbean in Barbados	sequence	http://www.1000genomes.org/about#g1k_data_reuse	SRR794227
HG01988	male	SAME1840175	ACB	African Caribbean	AFR	African Ancestry	ACB	1000 Genomes on GRCh38,1000 Genomes 30x on GRCh38,1000 Genomes phase 3 release	['ftp://ftp.1000genomes.ebi.ac.uk/vol1/ftp/phase3/data/HG01988/sequence_read/SRR393313_2.filt.fastq.gz', 'ftp://ftp.1000genomes.ebi.ac.uk/vol1/ftp/phase3/data/HG01988/sequence_read/SRR393313_1.filt.fastq.gz']	['c4e1b9607c81921ff75d9f2f4fdd553e', '1e0ee48a7d60e4931dc367da2b75efd8']	HG01988	Exome	1000 Genomes phase 3 release	African Caribbean in Barbados	sequence	http://www.1000genomes.org/about#g1k_data_reuse	SRR393313
NA20351	male	SAME124596	ASW	African Ancestry SW	AFR	African Ancestry	ASW	1000 Genomes on GRCh38,1000 Genomes 30x on GRCh38,1000 Genomes phase 3 release,1000 Genomes phase 1 release	['ftp://ftp.1000genomes.ebi.ac.uk/vol1/ftp/phase3/data/NA20351/sequence_read/SRR708375_1.filt.fastq.gz', 'ftp://ftp.1000genomes.ebi.ac.uk/vol1/ftp/phase3/data/NA20351/sequence_read/SRR708375_2.filt.fastq.gz']	['5bd4f86b7b21810681458bec4786629b', '9bb1ff6baefd197196c38b4fa6d98dee']	NA20351	Exome	1000 Genomes phase 3 release	African Ancestry in Southwest US	sequence	http://www.1000genomes.org/about#g1k_data_reuse	SRR708375
NA20340	male	SAME124400	ASW	African Ancestry SW	AFR	African Ancestry	ASW	1000 Genomes on GRCh38,1000 Genomes 30x on GRCh38,1000 Genomes phase 3 release,1000 Genomes phase 1 release	['ftp://ftp.1000genomes.ebi.ac.uk/vol1/ftp/phase3/data/NA20340/sequence_read/SRR071115_2.filt.fastq.gz', 'ftp://ftp.1000genomes.ebi.ac.uk/vol1/ftp/phase3/data/NA20340/sequence_read/SRR071115_1.filt.fastq.gz']	['3a82b177cf24e7b27bb6dafe116e4a1a', '1cd2dfc2195e2268e2bba4e03425c69a']	NA20340	Exome	1000 Genomes phase 3 release	African Ancestry in Southwest US	sequence	http://www.1000genomes.org/about#g1k_data_reuse	SRR071115
HG03908	male	SAME1839522	BEB	Bengali	SAS	South Asian Ancestry	BEB	1000 Genomes on GRCh38,1000 Genomes 30x on GRCh38,1000 Genomes phase 3 release	['ftp://ftp.1000genomes.ebi.ac.uk/vol1/ftp/phase3/data/HG03908/sequence_read/ERR250809_1.filt.fastq.gz', 'ftp://ftp.1000genomes.ebi.ac.uk/vol1/ftp/phase3/data/HG03908/sequence_read/ERR250809_2.filt.fastq.gz']	['f8406c379f6a9e9028d59c0f40b7007a', 'de69612ad0340a89433b0a8f15cb7179']	HG03908	Exome	1000 Genomes phase 3 release	Bengali in Bangladesh	sequence	http://www.1000genomes.org/about#g1k_data_reuse	ERR250809
HG04182	male	SAME1840036	BEB	Bengali	SAS	South Asian Ancestry	BEB	1000 Genomes on GRCh38,1000 Genomes 30x on GRCh38,1000 Genomes phase 3 release	['ftp://ftp.1000genomes.ebi.ac.uk/vol1/ftp/phase3/data/HG04182/sequence_read/SRR794192_2.filt.fastq.gz', 'ftp://ftp.1000genomes.ebi.ac.uk/vol1/ftp/phase3/data/HG04182/sequence_read/SRR794192_1.filt.fastq.gz']	['a85047dc40c3e50ac28e6ec34a685360', '0c5d268d997609b339ab79b4cc05eb15']	HG04182	Exome	1000 Genomes phase 3 release	Bengali in Bangladesh	sequence	http://www.1000genomes.org/about#g1k_data_reuse	SRR794192
HG02250	male	SAME1839268	CDX	Dai Chinese	EAS	East Asian Ancestry	CDX	1000 Genomes on GRCh38,1000 Genomes 30x on GRCh38,1000 Genomes phase 3 release	['ftp://ftp.1000genomes.ebi.ac.uk/vol1/ftp/phase3/data/HG02250/sequence_read/ERR047821_1.filt.fastq.gz', 'ftp://ftp.1000genomes.ebi.ac.uk/vol1/ftp/phase3/data/HG02250/sequence_read/ERR047821_2.filt.fastq.gz']	['50f7c947c2836339ae6574e54c967183', 'da20b5f5108aaaf0490063ee546b65c7']	HG02250	Exome	1000 Genomes phase 3 release	Chinese Dai in Xishuangbanna, China	sequence	http://www.1000genomes.org/about#g1k_data_reuse	ERR047821
HG00866	male	SAME123549	CDX	Dai Chinese	EAS	East Asian Ancestry	CDX	1000 Genomes on GRCh38,1000 Genomes phase 3 release	['ftp://ftp.1000genomes.ebi.ac.uk/vol1/ftp/phase3/data/HG00866/sequence_read/ERR047662_1.filt.fastq.gz', 'ftp://ftp.1000genomes.ebi.ac.uk/vol1/ftp/phase3/data/HG00866/sequence_read/ERR047662_2.filt.fastq.gz']	['226ebbc79d8f37ff3144adc717ab04ee', 'f1eb22854de0487d1bb989b200c94453']	HG00866	Exome	1000 Genomes phase 3 release	Chinese Dai in Xishuangbanna, China	sequence	http://www.1000genomes.org/about#g1k_data_reuse	ERR047662
NA11930	male	SAME125095	CEU	CEPH	EUR	European Ancestry	CEU	1000 Genomes on GRCh38,1000 Genomes 30x on GRCh38,1000 Genomes phase 3 release,1000 Genomes phase 1 release,Geuvadis	['ftp://ftp.1000genomes.ebi.ac.uk/vol1/ftp/phase3/data/NA11930/sequence_read/SRR080816_1.filt.fastq.gz', 'ftp://ftp.1000genomes.ebi.ac.uk/vol1/ftp/phase3/data/NA11930/sequence_read/SRR080816_2.filt.fastq.gz']	['42689cfa716a0e90f34c40d4e025cf31', '4014c4526e6809de6e5b7bb448ebb6ed']	NA11930	Exome	1000 Genomes phase 3 release	Utah residents (CEPH) with Northern and Western European ancestry	sequence	http://www.1000genomes.org/about#g1k_data_reuse	SRR080816
NA11881	male	SAME123209	CEU	CEPH	EUR	European Ancestry	CEU	1000 Genomes on GRCh38,1000 Genomes 30x on GRCh38,1000 Genomes phase 3 release,1000 Genomes phase 1 release,Geuvadis	['ftp://ftp.1000genomes.ebi.ac.uk/vol1/ftp/phase3/data/NA11881/sequence_read/SRR096585_1.filt.fastq.gz', 'ftp://ftp.1000genomes.ebi.ac.uk/vol1/ftp/phase3/data/NA11881/sequence_read/SRR096585_2.filt.fastq.gz']	['a7a6e747aa9cb137483d22334344021b', 'dd2ac7f3e9d261260c7a8a94d91499f3']	NA11881	Exome	1000 Genomes phase 3 release	Utah residents (CEPH) with Northern and Western European ancestry	sequence	http://www.1000genomes.org/about#g1k_data_reuse	SRR096585
NA18637	male	SAME124700	CHB	Han Chinese	EAS	East Asian Ancestry	CHB	1000 Genomes on GRCh38,1000 Genomes 30x on GRCh38,1000 Genomes phase 3 release,1000 Genomes phase 1 release,90 Han Chinese high coverage genomes	['ftp://ftp.1000genomes.ebi.ac.uk/vol1/ftp/phase3/data/NA18637/sequence_read/ERR031931_1.filt.fastq.gz', 'ftp://ftp.1000genomes.ebi.ac.uk/vol1/ftp/phase3/data/NA18637/sequence_read/ERR031931_2.filt.fastq.gz']	['7ccf84545d800a414a8b003031f62c2d', '1638a10069abfdfdf6790e52e168a9c0']	NA18637	Exome	1000 Genomes phase 3 release	Han Chinese in Beijing, China	sequence	http://www.1000genomes.org/about#g1k_data_reuse	ERR031931
NA18620	male	SAME124510	CHB	Han Chinese	EAS	East Asian Ancestry	CHB	1000 Genomes on GRCh38,1000 Genomes 30x on GRCh38,1000 Genomes phase 3 release,1000 Genomes phase 1 release,90 Han Chinese high coverage genomes	['ftp://ftp.1000genomes.ebi.ac.uk/vol1/ftp/phase3/data/NA18620/sequence_read/ERR031877_2.filt.fastq.gz', 'ftp://ftp.1000genomes.ebi.ac.uk/vol1/ftp/phase3/data/NA18620/sequence_read/ERR031877_1.filt.fastq.gz']	['564e5f70f19f2c7feae863566659961b', '81d6062b972704b510a5023197329735']	NA18620	Exome	1000 Genomes phase 3 release	Han Chinese in Beijing, China	sequence	http://www.1000genomes.org/about#g1k_data_reuse	ERR031877
HG00475	male	SAME123342	CHS	Southern Han Chinese	EAS	East Asian Ancestry	CHS	1000 Genomes on GRCh38,1000 Genomes 30x on GRCh38,1000 Genomes phase 3 release,1000 Genomes phase 1 release,90 Han Chinese high coverage genomes	['ftp://ftp.1000genomes.ebi.ac.uk/vol1/ftp/phase3/data/HG00475/sequence_read/ERR031843_1.filt.fastq.gz', 'ftp://ftp.1000genomes.ebi.ac.uk/vol1/ftp/phase3/data/HG00475/sequence_read/ERR031843_2.filt.fastq.gz']	['b4cdf8127a58ba3d518a518501004772', '83fb165d526ebfaead3d05ebb4fce56a']	HG00475	Exome	1000 Genomes phase 3 release	Han Chinese South	sequence	http://www.1000genomes.org/about#g1k_data_reuse	ERR031843
HG00656	male	SAME123233	CHS	Southern Han Chinese	EAS	East Asian Ancestry	CHS	1000 Genomes on GRCh38,1000 Genomes 30x on GRCh38,1000 Genomes phase 3 release,1000 Genomes phase 1 release,90 Han Chinese high coverage genomes	['ftp://ftp.1000genomes.ebi.ac.uk/vol1/ftp/phase3/data/HG00656/sequence_read/ERR031923_2.filt.fastq.gz', 'ftp://ftp.1000genomes.ebi.ac.uk/vol1/ftp/phase3/data/HG00656/sequence_read/ERR031923_1.filt.fastq.gz']	['2668104a85ce8a8408b70d752eca4157', 'ecfd038d935fbf0abba213d13788579d']	HG00656	Exome	1000 Genomes phase 3 release	Han Chinese South	sequence	http://www.1000genomes.org/about#g1k_data_reuse	ERR031923
HG01374	male	SAME124291	CLM	Colombian	AMR	American Ancestry	CLM	1000 Genomes on GRCh38,1000 Genomes 30x on GRCh38,1000 Genomes phase 3 release,1000 Genomes phase 1 release	['ftp://ftp.1000genomes.ebi.ac.uk/vol1/ftp/phase3/data/HG01374/sequence_read/ERR032004_2.filt.fastq.gz', 'ftp://ftp.1000genomes.ebi.ac.uk/vol1/ftp/phase3/data/HG01374/sequence_read/ERR032004_1.filt.fastq.gz']	['b9e4abed1a544c5ba00dc9625d95549e', 'e3a56b311bd56bc649f2ccb5c4c1843b']	HG01374	Exome	1000 Genomes phase 3 release	Colombian in Medellin, Colombia	sequence	http://www.1000genomes.org/about#g1k_data_reuse	ERR032004
HG01259	male	SAME125280	CLM	Colombian	AMR	American Ancestry	CLM	1000 Genomes on GRCh38,1000 Genomes 30x on GRCh38,1000 Genomes phase 3 release,1000 Genomes phase 1 release	['ftp://ftp.1000genomes.ebi.ac.uk/vol1/ftp/phase3/data/HG01259/sequence_read/SRR100704_1.filt.fastq.gz', 'ftp://ftp.1000genomes.ebi.ac.uk/vol1/ftp/phase3/data/HG01259/sequence_read/SRR100704_2.filt.fastq.gz']	['7624fdfac7bfa00e11b81fc3aaea6f37', 'e6d6e132de21c8868056f2ea6ed5f1ed']	HG01259	Exome	1000 Genomes phase 3 release	Colombian in Medellin, Colombia	sequence	http://www.1000genomes.org/about#g1k_data_reuse	SRR100704
HG03265	male	SAME1840167	ESN	Esan	AFR	African Ancestry	ESN	1000 Genomes on GRCh38,1000 Genomes 30x on GRCh38,1000 Genomes phase 3 release	['ftp://ftp.1000genomes.ebi.ac.uk/vol1/ftp/phase3/data/HG03265/sequence_read/ERR250575_1.filt.fastq.gz', 'ftp://ftp.1000genomes.ebi.ac.uk/vol1/ftp/phase3/data/HG03265/sequence_read/ERR250575_2.filt.fastq.gz']	['d59b87f902795b85b6b9fe0b469d3d0f', 'd07cecc2c6eaf9bc5901b7ea24c4d922']	HG03265	Exome	1000 Genomes phase 3 release	Esan in Nigeria	sequence	http://www.1000genomes.org/about#g1k_data_reuse	ERR250575
HG03133	male	SAME1839375	ESN	Esan	AFR	African Ancestry	ESN	1000 Genomes on GRCh38,1000 Genomes 30x on GRCh38,1000 Genomes phase 3 release	['ftp://ftp.1000genomes.ebi.ac.uk/vol1/ftp/phase3/data/HG03133/sequence_read/SRR599894_2.filt.fastq.gz', 'ftp://ftp.1000genomes.ebi.ac.uk/vol1/ftp/phase3/data/HG03133/sequence_read/SRR599894_1.filt.fastq.gz']	['74a3b1defee48aec5cc3d421847f8595', 'bff52cb7f9c248bc96b21183cd8e4c63']	HG03133	Exome	1000 Genomes phase 3 release	Esan in Nigeria	sequence	http://www.1000genomes.org/about#g1k_data_reuse	SRR599894
HG00325	male	SAME123793	FIN	Finnish	EUR	European Ancestry	FIN	1000 Genomes on GRCh38,1000 Genomes 30x on GRCh38,1000 Genomes phase 3 release,1000 Genomes phase 1 release,Geuvadis	['ftp://ftp.1000genomes.ebi.ac.uk/vol1/ftp/phase3/data/HG00325/sequence_read/ERR031894_2.filt.fastq.gz', 'ftp://ftp.1000genomes.ebi.ac.uk/vol1/ftp/phase3/data/HG00325/sequence_read/ERR031894_1.filt.fastq.gz']	['54ab3cd12157b4828949c44472af5681', '26240dce152d87c2694e56d4eb2b315a']	HG00325	Exome	1000 Genomes phase 3 release	Finnish in Finland	sequence	http://www.1000genomes.org/about#g1k_data_reuse	ERR031894
HG00310	male	SAME124338	FIN	Finnish	EUR	European Ancestry	FIN	1000 Genomes on GRCh38,1000 Genomes 30x on GRCh38,1000 Genomes phase 3 release,1000 Genomes phase 1 release,Geuvadis	['ftp://ftp.1000genomes.ebi.ac.uk/vol1/ftp/phase3/data/HG00310/sequence_read/ERR031888_2.filt.fastq.gz', 'ftp://ftp.1000genomes.ebi.ac.uk/vol1/ftp/phase3/data/HG00310/sequence_read/ERR031888_1.filt.fastq.gz']	['1ca86069011117204f8ebffe62941055', 'c2df7afc1e6c97678693632aed4e0071']	HG00310	Exome	1000 Genomes phase 3 release	Finnish in Finland	sequence	http://www.1000genomes.org/about#g1k_data_reuse	ERR031888
HG00148	male	SAME124388	GBR	British	EUR	European Ancestry	GBR	1000 Genomes on GRCh38,1000 Genomes 30x on GRCh38,1000 Genomes phase 3 release,1000 Genomes phase 1 release,Geuvadis	['ftp://ftp.1000genomes.ebi.ac.uk/vol1/ftp/phase3/data/HG00148/sequence_read/SRR764729_2.filt.fastq.gz', 'ftp://ftp.1000genomes.ebi.ac.uk/vol1/ftp/phase3/data/HG00148/sequence_read/SRR764729_1.filt.fastq.gz']	['c86e07efbe08eb93e5cddeebfa5ba513', '0639469eefdb698201fd07b5c3cb1a90']	HG00148	Exome	1000 Genomes phase 3 release	British in England and Scotland	sequence	http://www.1000genomes.org/about#g1k_data_reuse	SRR764729
HG00244	male	SAME123217	GBR	British	EUR	European Ancestry	GBR	1000 Genomes on GRCh38,1000 Genomes 30x on GRCh38,1000 Genomes phase 3 release,1000 Genomes phase 1 release,Geuvadis	['ftp://ftp.1000genomes.ebi.ac.uk/vol1/ftp/phase3/data/HG00244/sequence_read/SRR098443_2.filt.fastq.gz', 'ftp://ftp.1000genomes.ebi.ac.uk/vol1/ftp/phase3/data/HG00244/sequence_read/SRR098443_1.filt.fastq.gz']	['890a978af8d6422cc18a8b9e8d43398a', 'bb5fc95d655a4ebebf7c9c6b2ed5aea9']	HG00244	Exome	1000 Genomes phase 3 release	British in England and Scotland	sequence	http://www.1000genomes.org/about#g1k_data_reuse	SRR098443
NA20884	male	SAME124514	GIH	Gujarati	SAS	South Asian Ancestry	GIH	1000 Genomes on GRCh38,1000 Genomes 30x on GRCh38,1000 Genomes phase 3 release	['ftp://ftp.1000genomes.ebi.ac.uk/vol1/ftp/phase3/data/NA20884/sequence_read/SRR397813_1.filt.fastq.gz', 'ftp://ftp.1000genomes.ebi.ac.uk/vol1/ftp/phase3/data/NA20884/sequence_read/SRR397813_2.filt.fastq.gz']	['b171e9a139f827b296513da90983d0a1', 'cb0543a714279689f79f820d7fbd1483']	NA20884	Exome	1000 Genomes phase 3 release	Gujarati Indians in Houston, TX	sequence	http://www.1000genomes.org/about#g1k_data_reuse	SRR397813
NA21090	male	SAME123320	GIH	Gujarati	SAS	South Asian Ancestry	GIH	1000 Genomes on GRCh38,1000 Genomes 30x on GRCh38,1000 Genomes phase 3 release	['ftp://ftp.1000genomes.ebi.ac.uk/vol1/ftp/phase3/data/NA21090/sequence_read/SRR360578_2.filt.fastq.gz', 'ftp://ftp.1000genomes.ebi.ac.uk/vol1/ftp/phase3/data/NA21090/sequence_read/SRR360578_1.filt.fastq.gz']	['1c297028cae12be50dd8d0dfab30dfb1', 'ef837d32044315c13483b855d9c1438e']	NA21090	Exome	1000 Genomes phase 3 release	Gujarati Indians in Houston, TX	sequence	http://www.1000genomes.org/about#g1k_data_reuse	SRR360578
HG02645	male	SAME1839774	GWD	Gambian Mandinka	AFR	African Ancestry	GWD	1000 Genomes on GRCh38,1000 Genomes 30x on GRCh38,1000 Genomes phase 3 release	['ftp://ftp.1000genomes.ebi.ac.uk/vol1/ftp/phase3/data/HG02645/sequence_read/SRR581135_2.filt.fastq.gz', 'ftp://ftp.1000genomes.ebi.ac.uk/vol1/ftp/phase3/data/HG02645/sequence_read/SRR581135_1.filt.fastq.gz']	['3fcd2d8a23c0dfb6a655a02bea454782', '19fc1ee0f8d7d83414bdab1198c4f7b7']	HG02645	Exome	1000 Genomes phase 3 release	Gambian in Western Division, The Gambia - Mandinka	sequence	http://www.1000genomes.org/about#g1k_data_reuse	SRR581135
HG02642	male	SAME1839792	GWD	Gambian Mandinka	AFR	African Ancestry	GWD	1000 Genomes on GRCh38,1000 Genomes 30x on GRCh38,1000 Genomes phase 3 release	['ftp://ftp.1000genomes.ebi.ac.uk/vol1/ftp/phase3/data/HG02642/sequence_read/SRR581475_2.filt.fastq.gz', 'ftp://ftp.1000genomes.ebi.ac.uk/vol1/ftp/phase3/data/HG02642/sequence_read/SRR581475_1.filt.fastq.gz']	['bbedb1a1722ea1e0d79a127b239a77d7', '41846493caf11dd8596e2d19751724a5']	HG02642	Exome	1000 Genomes phase 3 release	Gambian in Western Division, The Gambia - Mandinka	sequence	http://www.1000genomes.org/about#g1k_data_reuse	SRR581475
HG01675	male	SAME123287	IBS	Iberian	EUR	European Ancestry	IBS	1000 Genomes on GRCh38,1000 Genomes 30x on GRCh38,1000 Genomes phase 3 release	['ftp://ftp.1000genomes.ebi.ac.uk/vol1/ftp/phase3/data/HG01675/sequence_read/ERR047707_1.filt.fastq.gz', 'ftp://ftp.1000genomes.ebi.ac.uk/vol1/ftp/phase3/data/HG01675/sequence_read/ERR047707_2.filt.fastq.gz']	['fe0cfdae764a313a30b0ed0d2d3d85e9', '07cf59a85b63ad5c63a79421b8aef278']	HG01675	Exome	1000 Genomes phase 3 release	Iberian populations in Spain	sequence	http://www.1000genomes.org/about#g1k_data_reuse	ERR047707
HG01524	male	SAME125327	IBS	Iberian	EUR	European Ancestry	IBS	1000 Genomes on GRCh38,1000 Genomes 30x on GRCh38,1000 Genomes phase 3 release	['ftp://ftp.1000genomes.ebi.ac.uk/vol1/ftp/phase3/data/HG01524/sequence_read/ERR047688_1.filt.fastq.gz', 'ftp://ftp.1000genomes.ebi.ac.uk/vol1/ftp/phase3/data/HG01524/sequence_read/ERR047688_2.filt.fastq.gz']	['bb7a25af43e7dc65ca078ce08dc9bb6b', '77e4a43501158b63a9451e9251a9285d']	HG01524	Exome	1000 Genomes phase 3 release	Iberian populations in Spain	sequence	http://www.1000genomes.org/about#g1k_data_reuse	ERR047688
HG04211	male	SAME1839321	ITU	Telugu	SAS	South Asian Ancestry	ITU	1000 Genomes on GRCh38,1000 Genomes 30x on GRCh38,1000 Genomes phase 3 release	['ftp://ftp.1000genomes.ebi.ac.uk/vol1/ftp/phase3/data/HG04211/sequence_read/ERR250913_2.filt.fastq.gz', 'ftp://ftp.1000genomes.ebi.ac.uk/vol1/ftp/phase3/data/HG04211/sequence_read/ERR250913_1.filt.fastq.gz']	['26055366609d7a7401df59bb2418a1b8', 'b781b165a145d40b17f34ee431f55ae5']	HG04211	Exome	1000 Genomes phase 3 release	Indian Telugu in the UK	sequence	http://www.1000genomes.org/about#g1k_data_reuse	ERR250913
HG04098	male	SAME1840059	ITU	Telugu	SAS	South Asian Ancestry	ITU	1000 Genomes on GRCh38,1000 Genomes 30x on GRCh38,1000 Genomes phase 3 release	['ftp://ftp.1000genomes.ebi.ac.uk/vol1/ftp/phase3/data/HG04098/sequence_read/ERR250866_1.filt.fastq.gz', 'ftp://ftp.1000genomes.ebi.ac.uk/vol1/ftp/phase3/data/HG04098/sequence_read/ERR250866_2.filt.fastq.gz']	['05f82d6828bf40c785e35972f62fd967', '5aa2392e96c2be035b299b1e3aed4b0f']	HG04098	Exome	1000 Genomes phase 3 release	Indian Telugu in the UK	sequence	http://www.1000genomes.org/about#g1k_data_reuse	ERR250866
NA18985	male	SAME123413	JPT	Japanese	EAS	East Asian Ancestry	JPT	1000 Genomes on GRCh38,1000 Genomes 30x on GRCh38,1000 Genomes phase 3 release,1000 Genomes phase 1 release	['ftp://ftp.1000genomes.ebi.ac.uk/vol1/ftp/phase3/data/NA18985/sequence_read/SRR098428_1.filt.fastq.gz', 'ftp://ftp.1000genomes.ebi.ac.uk/vol1/ftp/phase3/data/NA18985/sequence_read/SRR098428_2.filt.fastq.gz']	['3f977e1d6cb4558baaa59308cfc1ee8b', '6f375b075ad8f42dce5522d29d79d841']	NA18985	Exome	1000 Genomes phase 3 release	Japanese in Tokyo, Japan	sequence	http://www.1000genomes.org/about#g1k_data_reuse	SRR098428
NA19075	male	SAME122816	JPT	Japanese	EAS	East Asian Ancestry	JPT	1000 Genomes on GRCh38,1000 Genomes 30x on GRCh38,1000 Genomes phase 3 release,1000 Genomes phase 1 release	['ftp://ftp.1000genomes.ebi.ac.uk/vol1/ftp/phase3/data/NA19075/sequence_read/SRR071171_1.filt.fastq.gz', 'ftp://ftp.1000genomes.ebi.ac.uk/vol1/ftp/phase3/data/NA19075/sequence_read/SRR071171_2.filt.fastq.gz']	['8dd4ddd3a3785c6b18030677f93a20e1', '70cf17eef142ee8be0cb84c5161e088e']	NA19075	Exome	1000 Genomes phase 3 release	Japanese in Tokyo, Japan	sequence	http://www.1000genomes.org/about#g1k_data_reuse	SRR071171
HG02521	male	SAME1840327	KHV	Kinh Vietnamese	EAS	East Asian Ancestry	KHV	1000 Genomes on GRCh38,1000 Genomes 30x on GRCh38,1000 Genomes phase 3 release	['ftp://ftp.1000genomes.ebi.ac.uk/vol1/ftp/phase3/data/HG02521/sequence_read/SRR399271_1.filt.fastq.gz', 'ftp://ftp.1000genomes.ebi.ac.uk/vol1/ftp/phase3/data/HG02521/sequence_read/SRR399271_2.filt.fastq.gz']	['063f918330c24397481e578cf14cda39', '6a5456cff8029cba369f80e3da3b3d24']	HG02521	Exome	1000 Genomes phase 3 release	Kinh in Ho Chi Minh City, Vietnam	sequence	http://www.1000genomes.org/about#g1k_data_reuse	SRR399271
HG02079	male	SAME123098	KHV	Kinh Vietnamese	EAS	East Asian Ancestry	KHV	1000 Genomes on GRCh38,1000 Genomes 30x on GRCh38,1000 Genomes phase 3 release	['ftp://ftp.1000genomes.ebi.ac.uk/vol1/ftp/phase3/data/HG02079/sequence_read/SRR397808_1.filt.fastq.gz', 'ftp://ftp.1000genomes.ebi.ac.uk/vol1/ftp/phase3/data/HG02079/sequence_read/SRR397808_2.filt.fastq.gz']	['c7ec9c13e154f5b06151f7a8d92f4c2d', 'f54fedb5b93083db1278ab79aab8d0b9']	HG02079	Exome	1000 Genomes phase 3 release	Kinh in Ho Chi Minh City, Vietnam	sequence	http://www.1000genomes.org/about#g1k_data_reuse	SRR397808
NA19383	male	SAME124273	LWK	Luhya	AFR	African Ancestry	LWK	1000 Genomes on GRCh38,1000 Genomes 30x on GRCh38,1000 Genomes phase 3 release,1000 Genomes phase 1 release	['ftp://ftp.1000genomes.ebi.ac.uk/vol1/ftp/phase3/data/NA19383/sequence_read/SRR748284_2.filt.fastq.gz', 'ftp://ftp.1000genomes.ebi.ac.uk/vol1/ftp/phase3/data/NA19383/sequence_read/SRR748284_1.filt.fastq.gz']	['357e18faa3ef97c23c5ef36887aec376', 'f543a767a45f1ab2def421ab8d2ab975']	NA19383	Exome	1000 Genomes phase 3 release	Luhya in Webuye, Kenya	sequence	http://www.1000genomes.org/about#g1k_data_reuse	SRR748284
NA19384	male	SAME124272	LWK	Luhya	AFR	African Ancestry	LWK	1000 Genomes on GRCh38,1000 Genomes 30x on GRCh38,1000 Genomes phase 3 release,1000 Genomes phase 1 release	['ftp://ftp.1000genomes.ebi.ac.uk/vol1/ftp/phase3/data/NA19384/sequence_read/SRR748283_2.filt.fastq.gz', 'ftp://ftp.1000genomes.ebi.ac.uk/vol1/ftp/phase3/data/NA19384/sequence_read/SRR748283_1.filt.fastq.gz']	['0e0db5c4fa1eb69c772e4b678e08ab47', '45e0694f1dffee266ed189f056a8e055']	NA19384	Exome	1000 Genomes phase 3 release	Luhya in Webuye, Kenya	sequence	http://www.1000genomes.org/about#g1k_data_reuse	SRR748283
HG03391	male	SAME1839636	MSL	Mende	AFR	African Ancestry	MSL	1000 Genomes on GRCh38,1000 Genomes 30x on GRCh38,1000 Genomes phase 3 release	['ftp://ftp.1000genomes.ebi.ac.uk/vol1/ftp/phase3/data/HG03391/sequence_read/SRR787743_1.filt.fastq.gz', 'ftp://ftp.1000genomes.ebi.ac.uk/vol1/ftp/phase3/data/HG03391/sequence_read/SRR787743_2.filt.fastq.gz']	['52800bc19b2096425be1faa16feee3de', '769b537f26af27d4e9dcf4f51e485579']	HG03391	Exome	1000 Genomes phase 3 release	Mende in Sierra Leone	sequence	http://www.1000genomes.org/about#g1k_data_reuse	SRR787743
HG03484	male	SAME1839393	MSL	Mende	AFR	African Ancestry	MSL	1000 Genomes on GRCh38,1000 Genomes 30x on GRCh38,1000 Genomes phase 3 release	['ftp://ftp.1000genomes.ebi.ac.uk/vol1/ftp/phase3/data/HG03484/sequence_read/SRR787945_2.filt.fastq.gz', 'ftp://ftp.1000genomes.ebi.ac.uk/vol1/ftp/phase3/data/HG03484/sequence_read/SRR787945_1.filt.fastq.gz']	['b88682ebd69da348d16136885eb1c648', '2d7627e06764fbb1fad978f5f632402c']	HG03484	Exome	1000 Genomes phase 3 release	Mende in Sierra Leone	sequence	http://www.1000genomes.org/about#g1k_data_reuse	SRR787945
NA19786	male	SAME123149	MXL	Mexican Ancestry	AMR	American Ancestry	MXL	1000 Genomes on GRCh38,1000 Genomes 30x on GRCh38,1000 Genomes phase 3 release,1000 Genomes phase 1 release	['ftp://ftp.1000genomes.ebi.ac.uk/vol1/ftp/phase3/data/NA19786/sequence_read/SRR077309_1.filt.fastq.gz', 'ftp://ftp.1000genomes.ebi.ac.uk/vol1/ftp/phase3/data/NA19786/sequence_read/SRR077309_2.filt.fastq.gz']	['d2ad5c8eabbc3d9684f38c6c05f0c21f', '827357d05fa02ea3a21f9336585fe8c9']	NA19786	Exome	1000 Genomes phase 3 release	Mexican Ancestry in Los Angeles, California	sequence	http://www.1000genomes.org/about#g1k_data_reuse	SRR077309
NA19783	male	SAME123144	MXL	Mexican Ancestry	AMR	American Ancestry	MXL	1000 Genomes on GRCh38,1000 Genomes 30x on GRCh38,1000 Genomes phase 3 release,1000 Genomes phase 1 release	['ftp://ftp.1000genomes.ebi.ac.uk/vol1/ftp/phase3/data/NA19783/sequence_read/SRR070840_1.filt.fastq.gz', 'ftp://ftp.1000genomes.ebi.ac.uk/vol1/ftp/phase3/data/NA19783/sequence_read/SRR070840_2.filt.fastq.gz']	['d1b4fd0c292a88de124355aa00a59ede', 'b6204f98860ede06b672975f0e455820']	NA19783	Exome	1000 Genomes phase 3 release	Mexican Ancestry in Los Angeles, California	sequence	http://www.1000genomes.org/about#g1k_data_reuse	SRR070840
HG01950	male	SAME123977	PEL	Peruvian	AMR	American Ancestry	PEL	1000 Genomes on GRCh38,1000 Genomes 30x on GRCh38,1000 Genomes phase 3 release	['ftp://ftp.1000genomes.ebi.ac.uk/vol1/ftp/phase3/data/HG01950/sequence_read/SRR358879_2.filt.fastq.gz', 'ftp://ftp.1000genomes.ebi.ac.uk/vol1/ftp/phase3/data/HG01950/sequence_read/SRR358879_1.filt.fastq.gz']	['1554176bb408bec03cd4de9c9df8383a', 'bb83f6e4a32f8ed26dba61680e95baea']	HG01950	Exome	1000 Genomes phase 3 release	Peruvian in Lima, Peru	sequence	http://www.1000genomes.org/about#g1k_data_reuse	SRR358879
HG02008	male	SAME123621	PEL	Peruvian	AMR	American Ancestry	PEL	1000 Genomes on GRCh38,1000 Genomes 30x on GRCh38,1000 Genomes phase 3 release	['ftp://ftp.1000genomes.ebi.ac.uk/vol1/ftp/phase3/data/HG02008/sequence_read/SRR710122_1.filt.fastq.gz', 'ftp://ftp.1000genomes.ebi.ac.uk/vol1/ftp/phase3/data/HG02008/sequence_read/SRR710122_2.filt.fastq.gz']	['b3029a259a05f99440cc79b9b4864e9a', '689992b5ec057e2bd4185b96aee5efd8']	HG02008	Exome	1000 Genomes phase 3 release	Peruvian in Lima, Peru	sequence	http://www.1000genomes.org/about#g1k_data_reuse	SRR710122
HG03636	male	SAME1839586	PJL	Punjabi	SAS	South Asian Ancestry	PJL	1000 Genomes on GRCh38,1000 Genomes 30x on GRCh38,1000 Genomes phase 3 release	['ftp://ftp.1000genomes.ebi.ac.uk/vol1/ftp/phase3/data/HG03636/sequence_read/SRR790918_1.filt.fastq.gz', 'ftp://ftp.1000genomes.ebi.ac.uk/vol1/ftp/phase3/data/HG03636/sequence_read/SRR790918_2.filt.fastq.gz']	['f104c7e29c5a1c46cc54100073a45721', '1dc7252a690fa2b92808655de1d10386']	HG03636	Exome	1000 Genomes phase 3 release	Punjabi in Lahore, Pakistan	sequence	http://www.1000genomes.org/about#g1k_data_reuse	SRR790918
HG02600	male	SAME1840302	PJL	Punjabi	SAS	South Asian Ancestry	PJL	1000 Genomes on GRCh38,1000 Genomes 30x on GRCh38,1000 Genomes phase 3 release	['ftp://ftp.1000genomes.ebi.ac.uk/vol1/ftp/phase3/data/HG02600/sequence_read/SRR597050_1.filt.fastq.gz', 'ftp://ftp.1000genomes.ebi.ac.uk/vol1/ftp/phase3/data/HG02600/sequence_read/SRR597050_2.filt.fastq.gz']	['0ee5b35dd49cdbe86b13cf5411840ff5', 'ee8b25b506307b469f357ae46e934b14']	HG02600	Exome	1000 Genomes phase 3 release	Punjabi in Lahore, Pakistan	sequence	http://www.1000genomes.org/about#g1k_data_reuse	SRR597050
HG01405	male	SAME1839863	PUR	Puerto Rican	AMR	American Ancestry	PUR	1000 Genomes on GRCh38,1000 Genomes 30x on GRCh38,1000 Genomes phase 3 release	['ftp://ftp.1000genomes.ebi.ac.uk/vol1/ftp/phase3/data/HG01405/sequence_read/ERR250307_2.filt.fastq.gz', 'ftp://ftp.1000genomes.ebi.ac.uk/vol1/ftp/phase3/data/HG01405/sequence_read/ERR250307_1.filt.fastq.gz']	['36b55248987e1177487b70128557c89a', 'eadb864fd9d8f84712eae8216f7b56f2']	HG01405	Exome	1000 Genomes phase 3 release	Puerto Rican in Puerto Rico	sequence	http://www.1000genomes.org/about#g1k_data_reuse	ERR250307
HG01197	male	SAME124237	PUR	Puerto Rican	AMR	American Ancestry	PUR	1000 Genomes on GRCh38,1000 Genomes 30x on GRCh38,1000 Genomes phase 3 release,1000 Genomes phase 1 release	['ftp://ftp.1000genomes.ebi.ac.uk/vol1/ftp/phase3/data/HG01197/sequence_read/SRR233146_1.filt.fastq.gz', 'ftp://ftp.1000genomes.ebi.ac.uk/vol1/ftp/phase3/data/HG01197/sequence_read/SRR233146_2.filt.fastq.gz']	['fed6866b987f4b1cb6e1e1f7abad3b35', '332f41673fef03e46f741cb1ec065741']	HG01197	Exome	1000 Genomes phase 3 release	Puerto Rican in Puerto Rico	sequence	http://www.1000genomes.org/about#g1k_data_reuse	SRR233146
HG03750	male	SAME1839309	STU	Tamil	SAS	South Asian Ancestry	STU	1000 Genomes on GRCh38,1000 Genomes 30x on GRCh38,1000 Genomes phase 3 release	['ftp://ftp.1000genomes.ebi.ac.uk/vol1/ftp/phase3/data/HG03750/sequence_read/SRR789141_1.filt.fastq.gz', 'ftp://ftp.1000genomes.ebi.ac.uk/vol1/ftp/phase3/data/HG03750/sequence_read/SRR789141_2.filt.fastq.gz']	['d4ce7fd4937b20c8962bc251dd2be8d5', 'ed91ff0cacb260c2f51f6227cc369b02']	HG03750	Exome	1000 Genomes phase 3 release	Sri Lankan Tamil in the UK	sequence	http://www.1000genomes.org/about#g1k_data_reuse	SRR789141
HG04210	male	SAME1839225	STU	Tamil	SAS	South Asian Ancestry	STU	1000 Genomes on GRCh38,1000 Genomes 30x on GRCh38,1000 Genomes phase 3 release	['ftp://ftp.1000genomes.ebi.ac.uk/vol1/ftp/phase3/data/HG04210/sequence_read/ERR250910_1.filt.fastq.gz', 'ftp://ftp.1000genomes.ebi.ac.uk/vol1/ftp/phase3/data/HG04210/sequence_read/ERR250910_2.filt.fastq.gz']	['cc0072e7d96a8b45cb6210a169bcb46d', '85ef44c9a72c18b2cef29c933d96f7bf']	HG04210	Exome	1000 Genomes phase 3 release	Sri Lankan Tamil in the UK	sequence	http://www.1000genomes.org/about#g1k_data_reuse	ERR250910
NA20543	male	SAME125149	TSI	Toscani	EUR	European Ancestry	TSI	1000 Genomes on GRCh38,1000 Genomes 30x on GRCh38,1000 Genomes phase 3 release,1000 Genomes phase 1 release,Geuvadis	['ftp://ftp.1000genomes.ebi.ac.uk/vol1/ftp/phase3/data/NA20543/sequence_read/ERR034609_1.filt.fastq.gz', 'ftp://ftp.1000genomes.ebi.ac.uk/vol1/ftp/phase3/data/NA20543/sequence_read/ERR034609_2.filt.fastq.gz']	['ebb605dbfa32788f8fa7601af9cc56ad', 'afa42eb2aa39ae77807d906f6bb4d2f2']	NA20543	Exome	1000 Genomes phase 3 release	Toscani in Italy	sequence	http://www.1000genomes.org/about#g1k_data_reuse	ERR034609
NA20581	male	SAME122859	TSI	Toscani	EUR	European Ancestry	TSI	1000 Genomes on GRCh38,1000 Genomes 30x on GRCh38,1000 Genomes phase 3 release,1000 Genomes phase 1 release,Geuvadis	['ftp://ftp.1000genomes.ebi.ac.uk/vol1/ftp/phase3/data/NA20581/sequence_read/ERR034611_2.filt.fastq.gz', 'ftp://ftp.1000genomes.ebi.ac.uk/vol1/ftp/phase3/data/NA20581/sequence_read/ERR034611_1.filt.fastq.gz']	['850bc6cd88ba27566f6192cbec349ea5', 'd8a3cfd5f0b3eae881cdb639b83eb6b2']	NA20581	Exome	1000 Genomes phase 3 release	Toscani in Italy	sequence	http://www.1000genomes.org/about#g1k_data_reuse	ERR034611
NA19223	male	SAME125223	YRI	Yoruba	AFR	African Ancestry	YRI	1000 Genomes on GRCh38,1000 Genomes 30x on GRCh38,1000 Genomes phase 3 release,1000 Genomes phase 1 release,Geuvadis	['ftp://ftp.1000genomes.ebi.ac.uk/vol1/ftp/phase3/data/NA19223/sequence_read/SRR071186_1.filt.fastq.gz', 'ftp://ftp.1000genomes.ebi.ac.uk/vol1/ftp/phase3/data/NA19223/sequence_read/SRR071186_2.filt.fastq.gz']	['87615b03eb3cf77475232192464ecaf6', 'a0774550b56dea86992d838b92fc635a']	NA19223	Exome	1000 Genomes phase 3 release	Yoruba in Ibadan, Nigeria	sequence	http://www.1000genomes.org/about#g1k_data_reuse	SRR071186
NA18504	male	SAME125061	YRI	Yoruba	AFR	African Ancestry	YRI	1000 Genomes on GRCh38,1000 Genomes 30x on GRCh38,1000 Genomes phase 3 release,1000 Genomes phase 1 release	['ftp://ftp.1000genomes.ebi.ac.uk/vol1/ftp/phase3/data/NA18504/sequence_read/SRR100028_1.filt.fastq.gz', 'ftp://ftp.1000genomes.ebi.ac.uk/vol1/ftp/phase3/data/NA18504/sequence_read/SRR100028_2.filt.fastq.gz']	['7f9262b0963b54f499b6f279b2eca181', '7ab2fa24b1ac11756da1d0f9b02ba4d4']	NA18504	Exome	1000 Genomes phase 3 release	Yoruba in Ibadan, Nigeria	sequence	http://www.1000genomes.org/about#g1k_data_reuse	SRR100028
